# Supplementary material for: Evaluation of the hoof centre-of-pressure path in horses affected by chronic osteoarthritic pain
Source: PLoS One. 2023 Sep 15;18(9):e0291630. doi: 10.1371/journal.pone.0291630 (PMC10503732; doi:10.1371/journal.pone.0291630)
Supplement: S1 Table — (XLSX) [file pone.0291630.s001.xlsx]

## Sheet: Overview Lamness horses
Horses (N=17)	Most lame limb		Abbreviations used in this document
H1	right hind		H = Horse
H2	left front		W = WALK
H3	right hind		T = TROT
H4	right front		L = Lame
H5	right front		S = Sound
H6	right hind
H7	right front
H8	left front
H9	left front
H10	right front
H11	right front
H12	left front
H13	left front
H14	right hind
H15	right front
H16	left front
H17	right front

## Sheet: H1
H1	W1L	W1S	W2L	W2S	T1L	T1S
	0.0608499	0.0719756	0.0597431	0.102148	0.241214	0.375515
	0.0820385	0.065658	0.0576754	0.132183	0.181966	0.459997
	0.0512518	0.112647	0.0544618	0.189292	0.157971	0.364328
	0.0683233	0.0660523	0.0366188	0.134465	0.172504	0.414669
	0.0588166	0.0792752	0.0466423	0.143269	0.153849	0.329497
	0.0977615	0.0484229	0.0196764	0.21031	0.177231	0.314192
	0.0312498	0.113816	0.0220322	0.230854	0.203203	0.384877
	0.0236718	0.0723978	0.0398214	0.231815	0.205878	0.273794
	0.0202615	0.0751083	0.0367453	0.154525	0.192228	0.442021
	0.0283734	0.0515681	0.040126	0.225931	0.142888	0.11383
	0.0373187	0.0964753	0.0395565	0.147514	0.20328	0.248177
	0.0369565	0.100027	0.0377203	0.103674	0.149931	0.21564
	0.0410944	0.125805	0.0482439	0.116874	0.151483	0.377759
	0.0455486	0.105577	0.0385762	0.0666473	0.148096	0.0799686
	0.036595	0.0311081	0.0442878	0.185077	0.149591	0.0748925
	0.0226194	*	*	0.2373	0.161127	0.0479175
	0.0241465	*	*	0.0705635	0.169845	0.0840369
	0.0487309	*	*	0.23558	0.180963	0.215166
	0.0159353	*	*	0.143566	0.168759	0.0501604
	0.0352392	*	*	0.0994963	0.174828	0.102459
	0.0450858	*	*	0.212157	0.199007	0.0858341
	*	*	*	*	0.161675	0.174009
	*	*	*	*	0.069388	0.237194
	*	*	*	*	0.329763	0.107639
	*	*	*	*	0.161125	0.0294467
	*	*	*	*	0.0172629	0.0443597
	*	*	*	*	0.0174772	0.0509075
	*	*	*	*	0.01904	0.14393
	*	*	*	*	0.025735	0.24518
	*	*	*	*	0.0340347	0.139732
	*	*	*	*	0.0277992	0.211081
	*	*	*	*	0.0424351	0.182448
	*	*	*	*	0.0392721	0.301552
	*	*	*	*	0.107688	0.310215
	*	*	*	*	0.20733	0.213355
	*	*	*	*	0.0428966	0.0977755
	*	*	*	*	0.00944672	0.0712191
	*	*	*	*	0.023684	0.162221
	*	*	*	*	0.0177602	0.217016
	*	*	*	*	0.0250882	0.167904
	*	*	*	*	0.036952	0.188883
	*	*	*	*	0.0356874	0.225185
	*	*	*	*	0.0281556	0.21855
	*	*	*	*	0.108842	0.22783
	*	*	*	*	0.19118	0.176287
	*	*	*	*	0.041328	0.12048
	*	*	*	*	0.0240545	0.0956691
	*	*	*	*	0.0104467	0.192354
	*	*	*	*	0.0147854	0.111701
	*	*	*	*	0.032538	0.205979
	*	*	*	*	0.0284099	0.12213
	*	*	*	*	0.0375531	0.248546
	*	*	*	*	0.103512	0.270239
	*	*	*	*	0.178435	0.202088
	*	*	*	*	0.0451535	0.0588581
	*	*	*	*	0.0305026	0.259054
	*	*	*	*	0.0486273	0.0598127
	*	*	*	*	0.0399103	0.111618
	*	*	*	*	0.040087	0.0704865
	*	*	*	*	0.028201	0.192465
	*	*	*	*	0.102453	0.274449
	*	*	*	*	0.187788	0.140284
	*	*	*	*	0.0314126	0.0672479
	*	*	*	*	0.015345	0.284441
	*	*	*	*	0.0320735	0.311988
	*	*	*	*	0.0202212	0.25304
	*	*	*	*	0.030576	0.194982
	*	*	*	*	0.109862	0.0619023
	*	*	*	*	0.1827	0.257504
	*	*	*	*	0.0431963	0.210598
	*	*	*	*	0.0340688	0.0653806
	*	*	*	*	0.0241846	0.0465017
	*	*	*	*	0.0460259	0.197457
	*	*	*	*	0.128241	0.289369
	*	*	*	*	0.192296	0.113556
	*	*	*	*	0.0535138	0.0321542
	*	*	*	*	0.0181657	0.131817
	*	*	*	*	0.0392482	0.130931
	*	*	*	*	0.12192	0.255911
	*	*	*	*	0.210757	0.0376732
	*	*	*	*	0.0336362	0.101475
	*	*	*	*	0.0324427	0.223603
	*	*	*	*	0.134496	0.297028
	*	*	*	*	0.195856	0.173823
	*	*	*	*	0.0429137	0.0462243
	*	*	*	*	0.109093	0.147161
	*	*	*	*	0.186534	0.107133
	*	*	*	*	0.0243954	0.180875
	*	*	*	*	0.249809	0.19527
	*	*	*	*	0.110288	0.248221
	*	*	*	*	0.194799	0.101254

## Sheet: H2
H2	W1L	W1S	W2L	W2S	T1L	T1S
	0.0884209	0.0623306	0.0461171	0.0753596	0.0402705	0.132786
	0.0184404	0.0339367	0.0235857	0.0618283	0.0422091	0.110154
	0.19291	0.0615784	0.0381057	0.0774452	0.394996	0.100763
	0.0303515	0.0561897	0.0416115	0.0785259	0.0866725	0.0765605
	0.046309	0.0258296	0.682173	0.0910909	0.0552764	0.12881
	0.0461577	0.0321797	0.168381	0.0789956	0.0638135	0.133323
	0.111761	0.0430871	0.0179724	0.0785378	0.0482911	0.108779
	0.0640982	0.0243492	0.0656819	0.0509215	0.0368063	0.115327
	0.149193	0.0111228	0.0362612	0.0435742	0.00672846	0.0293132
	0.072566	0.0183269	0.730961	0.0581304	0.388741	0.0846963
	0.0930471	0.0222884	0.23366	0.0294395	0.0244557	0.0746546
	0.208819	0.0204114	0.0340579	0.0670479	0.00714049	0.00606419
	0.0104155	0.0240675	0.0263053	0.0162552	0.0137663	0.0113124
	0.0327457	0.0203199	0.733767	0.0102258	0.0077145	0.0977925
	0.0156299	0.0104368	0.188067	0.0141035	0.0116599	0.0641211
	0.250324	0.0208616	0.0107309	0.0372057	0.422466	0.0670856
	0.156408	0.00977564	0.651834	0.0691711	0.0197053	0.0639827
	0.169794	0.00954048	0.0869507	0.0505354	0.00597479	0.0334319
	0.0612598	0.00845847	0.669794	0.00695609	0.00777218	0.0132963
	0.0391959	0.0210588	0.11122	0.0154502	0.00605653	0.0524974
	0.0163795	0.0157963	0.493117	0.0444451	0.00937848	0.0238249
	*	0.0137521	*	0.0347097	0.44678	0.0209182
	*	0.022469	*	0.0277655	0.390039	0.0824684
	*	0.0109643	*	0.0406639	0.440725	0.0706747
	*	0.00467291	*	0.0448399	0.371883	0.0178921
	*	0.00970395	*	0.033876	0.401474	0.0466513
	*	0.0148179	*	0.0236715	0.0162124	0.0746686
	*	0.0112012	*	0.043643	0.0141495	0.0736328
	*	*	*	*	0.0191621	0.0379003
	*	*	*	*	0.0278163	0.048298
	*	*	*	*	0.00991815	0.0108671
	*	*	*	*	0.00272171	0.0962833
	*	*	*	*	0.0118927	0.0737091
	*	*	*	*	0.0114175	0.0672644
	*	*	*	*	0.0195903	0.0407496
	*	*	*	*	0.0136643	0.0228692

## Sheet: H3
H3	W1L	W1S	W2L	W2S	T1L	T1S
	0.167693	0.367887	0.347214	0.168302	0.377156	0.304742
	0.251232	0.244349	0.261224	0.284264	0.264113	0.368551
	0.193116	0.29867	0.24642	0.233937	0.262309	0.476179
	0.14742	0.252095	0.286014	0.280407	0.467551	0.473926
	0.205008	0.208811	0.258434	0.254766	0.441902	0.439216
	0.204048	0.205298	0.339027	0.192353	0.471808	0.456646
	0.302848	0.177102	0.268386	0.305447	0.461305	0.316657
	0.209034	0.37526	0.133755	0.127114	0.310283	0.440238
	0.152419	0.155246	0.16394	0.0643137	0.515506	0.396462
	0.130056	0.14156	0.0941921	0.0761211	0.518298	0.520601
	0.0306637	0.0672066	0.133442	0.0744098	0.453828	0.29153
	0.0483087	0.14931	0.143887	0.0805786	0.437425	0.401785
	0.0388749	0.153954	0.114572	0.111775	0.420678	0.478448
	0.238458	0.270224	0.0697326	0.0586843	0.448431	0.438801
	0.0695575	0.0437713	0.0305398	0.0445338	0.209642	0.029883
	0.060383	0.0301062	0.0187506	0.0394237	0.063267	0.0978766
	0.132153	0.0401485	0.0810704	0.0765019	0.0843478	0.166329
	0.0790433	0.024221	0.0274269	0.0487102	0.19958	0.124202
	0.121296	0.0270287	0.08959	0.0200592	0.156567	0.205814
	0.141575	0.140625	0.0604014	0.00692765	0.0466352	0.0366961
	0.103639	0.141685	0.110373	0.0220573	0.251083	0.154722
	0.0837877	0.0610195	0.0869127	0.0207944	0.103429	0.119079
	0.0969844	0.0541813	0.0154981	0.01622	0.101169	0.298225
	0.107706	0.0605622	0.0455334	0.0460084	0.0491133	0.0661645
	0.169247	0.180663	0.0105914	0.0219063	0.0517941	0.142428
	0.0764616	0.115689	0.0491461	0.0252544	0.0644377	0.183919
	0.0424174	0.0415066	0.0124327	0.0136445	0.0634742	0.149021
	0.0346377	0.0446043	0.062194	0.0450076	0.125127	0.041893
	0.226253	0.181323	*	*	0.262777	0.196808
	0.0639896	0.0799939	*	*	0.0912042	0.154581
	0.0335714	0.00701127	*	*	0.125749	0.25652
	0.208314	0.164205	*	*	0.252148	0.0630573
	0.0699425	0.156252	*	*	0.0420015	0.203676
	0.252209	0.173566	*	*	0.313019	0.166956
	0.0471991	0.153547	*	*	0.313289	0.337053
	0.221346	0.313231	*	*	0.244709	0.107296
	*	*	*	*	0.238634	0.212172
	*	*	*	*	0.230924	0.223001
	*	*	*	*	0.234272	0.177574
	*	*	*	*	0.126618	0.278692
	*	*	*	*	0.182076	0.229095
	*	*	*	*	0.173501	0.350903
	*	*	*	*	0.102446	0.127093
	*	*	*	*	0.136053	0.276941
	*	*	*	*	0.121761	0.255852
	*	*	*	*	0.179447	0.435047
	*	*	*	*	0.111279	0.171265
	*	*	*	*	0.0767934	0.3168
	*	*	*	*	0.0609616	0.301143
	*	*	*	*	0.0930457	0.267502
	*	*	*	*	0.140737	0.0161019
	*	*	*	*	0.105619	0.0992816
	*	*	*	*	0.0215295	0.190521
	*	*	*	*	0.258068	0.0504361
	*	*	*	*	0.0458812	0.0223882
	*	*	*	*	0.0132869	0.0767422
	*	*	*	*	0.0230799	0.297378
	*	*	*	*	0.0346624	0.0601523
	*	*	*	*	0.0531333	0.0329209
	*	*	*	*	0.0266011	0.0219392
	*	*	*	*	0.0184402	0.0684748
	*	*	*	*	0.164902	0.129645
	*	*	*	*	0.114731	0.0298903
	*	*	*	*	0.22179	0.0145477
	*	*	*	*	0.172087	0.11822
	*	*	*	*	0.159212	0.231058
	*	*	*	*	0.164947	0.0388008
	*	*	*	*	0.191526	0.0258872
	*	*	*	*	0.160873	0.012105
	*	*	*	*	0.1132	0.138043
	*	*	*	*	0.149566	0.0640229
	*	*	*	*	0.165519	0.0829863
	*	*	*	*	0.129294	0.180726
	*	*	*	*	0.109782	0.222844
	*	*	*	*	0.116217	0.044065
	*	*	*	*	0.146278	0.0630849
	*	*	*	*	0.112102	0.053497
	*	*	*	*	0.274282	0.143576
	*	*	*	*	0.0491878	0.141316
	*	*	*	*	0.0252332	0.324943
	*	*	*	*	0.00497939	0.0358176
	*	*	*	*	0.0217587	0.132036
	*	*	*	*	0.0449504	0.170215
	*	*	*	*	0.013573	0.141836
	*	*	*	*	0.281183	0.0314765
	*	*	*	*	0.326126	0.195263
	*	*	*	*	0.268683	0.223401
	*	*	*	*	0.239859	0.0286299
	*	*	*	*	0.204383	0.0120822
	*	*	*	*	0.229109	0.0344571
	*	*	*	*	0.0748096	0.112518
	*	*	*	*	0.0540606	0.217299
	*	*	*	*	0.052315	0.0243323
	*	*	*	*	0.0257251	0.0386784
	*	*	*	*	0.0263346	0.0229259
	*	*	*	*	0.0242505	0.425323
	*	*	*	*	0.0592231	0.166407
	*	*	*	*	0.091865	0.154995
	*	*	*	*	0.0421364	0.116822
	*	*	*	*	0.0361912	0.194489
	*	*	*	*	0.0534486	0.264963
	*	*	*	*	0.0139505	0.241198
	*	*	*	*	0.0255203	0.0420447
	*	*	*	*	0.0295279	0.0343411
	*	*	*	*	0.0228402	0.0236129

## Sheet: H4
H4	W1L	W1S	W2L	W2S	T1L	T1S
	0.0261327	0.0817434	0.0564942	0.141254	0.102587	0.129789
	0.0434885	0.0851675	0.0435417	0.0807815	0.113766	0.148812
	0.0414219	0.068831	0.0456324	0.108541	0.0602863	0.12951
	0.0238304	0.12082	0.0489878	0.114652	0.107474	0.102436
	0.0357246	0.0965475	0.0330549	0.0985645	0.12952	0.103109
	0.049018	0.124775	0.0479646	0.114945	0.0980669	0.139349
	0.0103642	0.0626637	0.0275289	0.0480751	0.133488	0.163043
	0.0141169	0.0480759	0.043581	0.0333871	0.0052405	0.0351399
	0.0113668	0.0957098	0.0463567	0.0695939	0.0264097	0.0417012
	0.0120944	0.0643647	0.0225149	0.0520628	0.0182561	0.0868553
	0.0193879	0.0625716	0.0571201	0.0661946	0.0180851	0.0522709
	0.0224822	0.0402347	0.0312906	0.0467289	0.0293564	0.0925602
	0.0228378	0.164047	0.0410294	0.013438	0.0177999	0.163542
	0.014743	0.0761297	0.0244506	0.0144894	0.0294434	0.00842677
	0.0154395	0.038376	0.0482734	0.0265961	0.0169185	0.0552185
	0.0107915	0.139775	0.0126343	*	0.0165963	0.0680846
	0.01283	0.0380161	0.0131946	*	0.0271749	0.0452438
	0.0259457	0.0341359	0.0236198	*	0.0204746	0.124166
	0.00886466	0.107984	0.014862	*	0.0392207	0.039953
	0.0194044	0.193206	0.019122	*	0.0404342	0.0658762
	0.0164688	0.07855	0.0174356	*	0.0347541	0.0399024
	*	*	*	*	0.046779	0.127701
	*	*	*	*	0.00633207	0.0464328
	*	*	*	*	0.0463639	0.0282234
	*	*	*	*	0.0181949	0.0726947
	*	*	*	*	0.0413519	0.0608228
	*	*	*	*	0.0148411	0.104649
	*	*	*	*	0.0285384	0.0703777

## Sheet: H5
H5	W1L	W1S	W2L	W2S	T1L	T1S
	0.106075	0.498301	0.0276542	0.600776	0.0589847	0.564839
	0.0607962	0.560456	0.0648256	0.744462	0.131489	0.194199
	0.0925289	0.232443	0.0863768	0.781415	0.0549223	0.451328
	0.130418	0.377044	0.0763611	*	0.0884771	0.283761
	0.109355	0.293386	0.106842	*	0.0677268	0.0999206
	0.0793594	0.518757	0.0741747	*	0.122225	0.120244
	0.143411	0.396727	0.12992	*	0.100606	0.39952
	0.12221	0.554907	0.0483005	*	0.0775468	0.635033
	0.0413449	0.247705	0.0637109	*	0.0328715	0.691383
	0.116025	0.411449	0.0363158	*	0.0636469	0.666015
	0.105066	0.300963	0.0728267	*	0.0352781	0.627302
	0.0745133	0.480732	0.0430418	*	0.0515556	0.657547
	0.14202	0.364102	0.123607	*	0.0512163	0.697634
	0.117327	0.335912	0.0198299	*	0.0381921	0.575249
	0.0924613	0.116917	0.0161492	*	0.0477881	0.448011
	0.0806232	0.306087	0.016626	*	0.0661054	0.0879467
	0.0742221	0.156292	0.021367	*	0.127793	0.197043
	0.1187	0.520586	0.225069	*	0.116789	0.478872
	0.0576208	0.128417	0.024731	*	0.0233014	0.121879
	0.0511514	0.28683	0.0172839	*	0.0197375	0.407055
	0.0310593	0.399646	0.0233837	*	0.0880803	0.611576
	0.087154	*	0.213784	*	0.0606209	0.37108
	0.0145594	*	0.0196491	*	0.0209128	0.283609
	0.0213145	*	0.0206597	*	0.10684	0.430262
	0.0264303	*	0.190677	*	0.056884	0.421722
	0.0136307	*	0.0275323	*	0.0586824	0.169971
	0.0284031	*	0.252535	*	0.0286342	0.485972
	0.0374217	*	0.176946	*	0.0341598	0.542142

## Sheet: H6
H6	W1L	W1S	W2L	W2S	T1L	T1S
	0.0609226	0.136889	0.222326	0.248368	0.541164	0.433298
	0.231853	0.166366	0.101948	0.276624	0.5471	0.468354
	0.101933	0.229673	0.113975	0.24793	0.50636	0.243028
	0.0948664	0.124955	0.288204	0.362553	0.425979	0.425882
	0.154776	0.171198	0.148451	0.194676	0.349832	0.642224
	0.189253	0.178811	0.148913	0.277194	0.366909	0.534798
	0.0303898	0.222641	0.155363	0.214196	0.340131	0.51661
	0.251958	0.0853666	0.350927	0.262425	0.485891	0.473527
	0.104177	0.251278	0.143727	0.381717	0.531459	0.392184
	0.0680129	0.0376672	0.274471	0.175517	0.436476	0.367037
	0.148435	0.160136	0.283755	0.206131	0.584965	0.463011
	0.149832	0.101499	0.213922	0.165796	0.374434	0.471574
	0.0305157	0.0418008	0.122783	0.133824	0.486096	0.163884
	0.10686	0.129232	0.200968	0.0855165	0.558305	0.404574
	0.12712	0.075809	0.342444	0.0519541	0.0139934	0.337552
	0.0930945	0.214747	0.239015	0.34094	0.0369738	0.0762124
	0.0788898	0.0800023	0.239643	0.100959	0.0384494	0.261903
	0.212564	0.144392	0.276321	0.186492	0.136318	0.423735
	0.0484274	0.241795	0.119711	0.172876	0.124499	0.146897
	0.0496105	0.13966	0.109691	0.131765	0.192552	0.30625
	0.0546427	0.146087	0.0362501	0.057185	0.0370722	0.0782397
	0.0595806	0.303665	0.0177909	*	0.0323853	0.0275045
	0.0709017	0.184435	0.129221	*	0.0462893	0.388512
	0.0422637	0.115679	0.122355	*	0.0331492	0.332788
	0.041327	0.0837162	0.111723	*	0.0931847	0.069601
	0.0341267	0.205198	0.124463	*	0.0456818	0.180907
	0.119566	0.166226	0.142495	*	0.0683681	0.274762
	0.12018	0.132523	0.0421431	*	0.0240407	0.288977
	*	*	*	*	0.0415023	0.0492044
	*	*	*	*	0.137123	0.128487
	*	*	*	*	0.149853	0.319477
	*	*	*	*	0.186879	0.0826645
	*	*	*	*	0.0161984	0.346816
	*	*	*	*	0.0140715	0.267288
	*	*	*	*	0.0341465	0.0987681
	*	*	*	*	0.012488	0.0346171
	*	*	*	*	0.102627	0.257283
	*	*	*	*	0.0397759	0.35654
	*	*	*	*	0.052599	0.0391681
	*	*	*	*	0.0269571	0.209575
	*	*	*	*	0.0872292	0.39147
	*	*	*	*	0.111412	0.21511
	*	*	*	*	0.140921	0.282946
	*	*	*	*	0.0150259	0.107124
	*	*	*	*	0.0261017	0.0620763
	*	*	*	*	0.0232857	0.269969
	*	*	*	*	0.0363946	0.282551
	*	*	*	*	0.0510222	0.1288
	*	*	*	*	0.0290944	0.0802072
	*	*	*	*	0.0481754	0.211034
	*	*	*	*	0.055157	0.119656
	*	*	*	*	0.0564548	0.220252
	*	*	*	*	0.102792	0.0386958
	*	*	*	*	0.0346655	0.244998
	*	*	*	*	0.0510616	0.227943
	*	*	*	*	0.0268635	0.169876
	*	*	*	*	0.0724262	0.0487329
	*	*	*	*	0.0373341	0.185881
	*	*	*	*	0.0286947	0.311412
	*	*	*	*	0.0719954	0.0114322
	*	*	*	*	0.0457333	0.223992
	*	*	*	*	0.0321313	0.0686757
	*	*	*	*	0.104477	0.343818
	*	*	*	*	0.112505	0.365126
	*	*	*	*	0.0918254	0.263928
	*	*	*	*	0.167433	0.122891
	*	*	*	*	0.0600644	0.264056
	*	*	*	*	0.0579186	0.519252
	*	*	*	*	0.110259	0.130626
	*	*	*	*	0.0882631	0.176291
	*	*	*	*	0.138356	0.118696
	*	*	*	*	0.137596	0.145411
	*	*	*	*	0.121069	0.385668
	*	*	*	*	0.178349	0.271132
	*	*	*	*	0.0547575	0.0419787
	*	*	*	*	0.078272	0.292523
	*	*	*	*	0.134789	0.233239
	*	*	*	*	0.15185	0.239776
	*	*	*	*	0.159634	0.226923
	*	*	*	*	0.144311	0.200489
	*	*	*	*	0.221093	0.0533602
	*	*	*	*	0.129508	0.157287
	*	*	*	*	0.0954124	0.375795
	*	*	*	*	0.142114	0.0432323
	*	*	*	*	0.0186313	0.0826652
	*	*	*	*	0.00867654	0.418469
	*	*	*	*	0.032884	0.310221
	*	*	*	*	0.0699653	0.108529
	*	*	*	*	0.0344347	0.184633
	*	*	*	*	0.0530914	0.256136
	*	*	*	*	0.0396056	0.287044
	*	*	*	*	0.01402	0.261194
	*	*	*	*	0.0967354	0.046881
	*	*	*	*	0.0229631	0.158354
	*	*	*	*	0.0295013	0.203942
	*	*	*	*	0.0635021	0.136965
	*	*	*	*	0.0465552	0.318606
	*	*	*	*	0.0462257	0.363211
	*	*	*	*	0.0815639	0.141769
	*	*	*	*	0.129006	0.227014
	*	*	*	*	0.0463284	0.363862
	*	*	*	*	0.0367736	0.0380333
	*	*	*	*	0.0678101	0.220053
	*	*	*	*	0.109124	0.182317
	*	*	*	*	0.0231016	0.289632

## Sheet: H7
H7	W1L	W1S	W2L	W2S	T1L	T1S
	0.118706	0.287086	0.164013	0.24749	0.117854	0.334231
	0.192252	0.168659	0.145894	0.223615	0.120684	0.222615
	0.0878618	0.289657	0.141365	0.28082	0.179531	0.303714
	0.127708	0.259368	0.0745524	0.186956	0.158243	0.271584
	0.130292	0.246915	0.132763	0.284276	0.144876	0.284002
	0.238448	0.172418	0.162789	0.0318793	0.15565	0.0750153
	0.151599	0.0338238	0.0601122	0.0418484	0.0163891	0.0201713
	0.057894	0.0965876	0.0266928	0.122441	0.0301537	0.0500452
	0.198812	0.0831161	0.261698	0.262522	0.0139778	0.182365
	0.119849	0.200213	0.166407	0.0722663	0.0108625	0.0581729
	0.136664	0.132732	0.289792	0.127495	0.118044	0.0346547
	0.11119	0.127029	0.0486108	0.267091	0.0289201	0.0635318
	0.122676	0.0725108	0.185968	0.17895	0.0201471	0.0375888
	0.0207362	0.0569585	0.0883263	0.301478	0.015276	0.127264
	0.162985	0.0159987	0.160609	0.10506	0.090404	0.0998624
	*	*	0.221257	*	0.0108593	*
	*	*	0.130866	*	0.0190192	*
	*	*	0.199856	*	0.10979	*
	*	*	0.123654	*	0.00622042	*
	*	*	0.141547	*	0.122924	*
	*	*	0.115236	*	0.124836	*

## Sheet: H8
H8	W1L	W1S	W2L	W2S	T1L	T1S
	0.192834	0.0637889	0.151386	0.121007	0.206263	0.244291
	0.066038	0.231945	0.275784	0.105426	0.190523	0.192854
	0.448171	0.220737	0.350403	0.194297	0.246917	0.276657
	0.171744	0.162882	0.18793	0.126376	0.194201	0.23566
	0.105344	0.145138	0.34044	0.113376	0.237735	0.286164
	0.253687	0.144054	0.21558	0.212773	0.212565	0.31887
	0.177868	0.135814	0.272393	0.0323698	0.174747	0.285266
	0.387567	0.173059	0.227953	0.102497	0.124029	0.104628
	0.0935809	0.145601	0.335234	0.105433	0.077254	0.150025
	0.15539	0.108087	0.177046	0.0203201	0.153712	0.140921
	0.177292	0.119422	0.301799	0.105104	0.0880905	0.13959
	0.350852	0.0852175	0.211377	0.131006	0.115578	0.149747
	0.118361	0.0772672	0.130525	0.0813571	0.13664	0.129226
	0.0325864	0.0669088	0.219159	0.026189	0.0685633	0.057709
	0.224491	0.0935158	0.160109	0.13439	0.0988355	0.0438537
	0.249121	0.0860253	0.21572	0.0435063	0.0713918	0.0831263
	0.290446	0.0823501	0.0512123	0.092457	0.0495577	0.0725258
	0.210089	0.109485	0.0773268	0.0103598	0.0947774	0.0759876
	0.0554359	0.0516999	0.224884	0.0804455	0.063639	0.0106803
	0.13191	0.156808	0.0304984	0.0533333	0.160792	0.0117315
	0.145065	0.0488626	0.189423	0.0945408	0.167615	0.0131694
	*	0.0781701	0.16524	*	0.0255054	0.0172773
	*	0.141234	0.190871	*	0.0394491	0.0213531
	*	0.0186903	0.0850182	*	0.00991807	0.0242097
	*	0.0609819	0.189599	*	0.163663	0.0250466
	*	0.129514	0.182916	*	0.186802	0.0128848
	*	0.116994	0.160915	*	0.0307714	0.0108548
	*	0.0343976	0.103142	*	0.0160183	0.0141169
	*	*	*	*	0.097681	*
	*	*	*	*	0.11372	*
	*	*	*	*	0.0332535	*
	*	*	*	*	0.0795161	*
	*	*	*	*	0.120265	*
	*	*	*	*	0.137839	*
	*	*	*	*	0.153335	*
	*	*	*	*	0.032118	*

## Sheet: H9
H9	W1L	W1S	W2L	W2S	T1L	T1S
	0.824778	0.119016	0.156142	0.123239	0.0681318	0.171551
	0.198457	0.139846	0.121035	0.164455	0.0904157	0.296045
	0.136517	0.204413	0.057316	0.122514	0.121524	0.241285
	0.185009	0.159461	0.107937	0.12106	0.118084	0.229098
	0.166261	0.138506	0.0844517	0.0940375	0.122582	0.2657
	0.202176	0.148828	0.0917641	0.13285	0.170443	0.203286
	0.291497	0.104939	0.133746	0.140612	0.16313	0.1024
	0.296652	0.0964066	0.259207	0.129057	0.0233745	0.1954
	0.749435	0.150235	0.0564636	0.190607	0.0759191	0.151641
	0.786896	0.116782	0.0932933	0.164124	0.0708801	0.16766
	0.776454	0.0615454	0.0628644	0.129642	0.0737999	0.0488498
	0.746805	0.0481633	0.0987187	0.133964	0.109923	0.102621
	0.77974	0.0566445	0.0488231	0.116241	0.0895995	0.0776502
	0.700284	0.285128	0.0838475	0.207922	0.054467	0.0691716
	0.716915	0.0237162	0.125814	0.134307	0.04602	0.0532906
	0.142915	0.128484	0.119304	0.148659	0.0485905	0.0193125
	0.0355792	0.142543	0.0614361	0.086965	0.0797844	0.0285207
	0.0335596	0.185152	0.0764963	0.0941903	0.0637643	0.148068
	0.0174116	0.283175	0.0370275	0.0359895	0.00595833	0.0116949
	0.078356	0.091719	0.103862	0.0706458	0.00621764	0.122174
	0.04441	0.149071	0.223506	0.147826	0.0138553	0.133176
	0.175814	0.104385	0.0594646	0.16018	0.0144988	*
	0.0693376	0.124269	0.0545659	0.0719528	0.00368666	*
	0.153807	0.145348	0.0751781	0.131017	0.0104392	*
	0.160529	0.199755	0.0834286	0.135643	0.010876	*
	0.174597	0.0893629	0.140243	0.062059	0.0114724	*
	0.0619105	0.0517294	0.0425867	0.0599011	0.0136137	*
	0.0187235	0.0810507	0.0621022	0.0338056	0.00885281	*
	0.0951801	*	0.117921	*	*	*
	0.0635247	*	0.204456	*	*	*
	0.0379064	*	0.0732177	*	*	*
	0.0552068	*	0.147456	*	*	*
	0.0632455	*	0.239232	*	*	*
	0.0809324	*	0.0421621	*	*	*
	0.0540338	*	0.147952	*	*	*
	0.0285716	*	0.0772756	*	*	*

[truncated: 8 more sheets: H10, H11, H12, H13, H14, H15, H16, H17]
