# Supplementary material for: Evaluation of the hoof centre-of-pressure path in horses affected by chronic osteoarthritic pain
Source: PLoS One. 2023 Sep 15;18(9):e0291630. doi: 10.1371/journal.pone.0291630 (PMC10503732; doi:10.1371/journal.pone.0291630)
Supplement: S2 Table — (XLSX) [file pone.0291630.s002.xlsx]

## Sheet: Sheet1
ID (Horses N=17)	D-Values	Limb	walk	trot	FRONT_HIND	BILATERAL
H1	1	lame	0.0608499	0.241214	Hind	no
H2	1	lame	0.0884209	0.0402705	Front	no
H3	1	lame	0.167693	0.377156	Hind	no
H4	1	lame	0.0261327	0.102587	Front	yes
H5	1	lame	0.106075	0.0589847	Front	no
H6	1	lame	0.0609226	0.541164	Hind	no
H7	1	lame	0.118706	0.117854	Front	no
H8	1	lame	0.192834	0.206263	Front	yes
H9	1	lame	0.824778	0.0681318	Front	yes
H10	1	lame	0.188516	0.12363	Front	yes
H11	1	lame	0.0647434	0.222631	Front	no
H12	1	lame	0.154592	0.163606	Front	no
H13	1	lame	0.0889952	0.147417	Front	yes
H14	1	lame	0.204562	0.165271	Hind	yes
H15	1	lame	0.102307	0.131093	Front	yes
H16	1	lame	0.0144241	0.0593905	Front	yes
H17	1	lame	0.0510005	0.0917418	Front	yes
H1	1	sound	0.0719756	0.375515	Hind	no
H2	1	sound	0.0623306	0.132786	Front	no
H3	1	sound	0.367887	0.304742	Hind	no
H4	1	sound	0.0817434	0.129789	Front	yes
H5	1	sound	0.498301	0.564839	Front	no
H6	1	sound	0.136889	0.433298	Hind	no
H7	1	sound	0.287086	0.334231	Front	no
H8	1	sound	0.0637889	0.244291	Front	yes
H9	1	sound	0.119016	0.171551	Front	yes
H10	1	sound	0.366149	0.251759	Front	yes
H11	1	sound	0.428101	0.206156	Front	no
H12	1	sound	0.158236	0.0594996	Front	no
H13	1	sound	0.0740132	0.233356	Front	yes
H14	1	sound	0.211757	0.128227	Hind	yes
H15	1	sound	0.10796	0.144033	Front	yes
H16	1	sound	0.0660549	0.0595957	Front	yes
H17	1	sound	0.27897	0.279818	Front	yes
H1	2	lame	0.0820385	0.181966	Hind	no
H2	2	lame	0.0184404	0.0422091	Front	no
H3	2	lame	0.251232	0.264113	Hind	no
H4	2	lame	0.0434885	0.113766	Front	yes
H5	2	lame	0.0607962	0.131489	Front	no
H6	2	lame	0.231853	0.5471	Hind	no
H7	2	lame	0.192252	0.120684	Front	no
H8	2	lame	0.066038	0.190523	Front	yes
H9	2	lame	0.198457	0.0904157	Front	yes
H10	2	lame	0.22668	0.0906581	Front	yes
H11	2	lame	0.177618	0.498882	Front	no
H12	2	lame	0.188841	0.181034	Front	no
H13	2	lame	0.093692	0.102277	Front	yes
H14	2	lame	0.26907	0.124675	Hind	yes
H15	2	lame	0.0355479	0.268881	Front	yes
H16	2	lame	0.00935611	0.0409057	Front	yes
H17	2	lame	0.0652039	0.122046	Front	yes
H1	2	sound	0.065658	0.459997	Hind	no
H2	2	sound	0.0339367	0.110154	Front	no
H3	2	sound	0.244349	0.368551	Hind	no
H4	2	sound	0.0851675	0.148812	Front	yes
H5	2	sound	0.560456	0.194199	Front	no
H6	2	sound	0.166366	0.468354	Hind	no
H7	2	sound	0.168659	0.222615	Front	no
H8	2	sound	0.231945	0.192854	Front	yes
H9	2	sound	0.139846	0.296045	Front	yes
H10	2	sound	0.224862	0.539374	Front	yes
H11	2	sound	0.216306	0.427929	Front	no
H12	2	sound	0.143518	0.0864869	Front	no
H13	2	sound	0.125767	0.194028	Front	yes
H14	2	sound	0.207225	0.127288	Hind	yes
H15	2	sound	0.113122	0.0781048	Front	yes
H16	2	sound	0.0700915	0.0890896	Front	yes
H17	2	sound	0.283664	0.272219	Front	yes
H1	3	lame	0.0512518	0.157971	Hind	no
H2	3	lame	0.19291	0.394996	Front	no
H3	3	lame	0.193116	0.262309	Hind	no
H4	3	lame	0.0414219	0.0602863	Front	yes
H5	3	lame	0.0925289	0.0549223	Front	no
H6	3	lame	0.101933	0.50636	Hind	no
H7	3	lame	0.0878618	0.179531	Front	no
H8	3	lame	0.448171	0.246917	Front	yes
H9	3	lame	0.136517	0.121524	Front	yes
H10	3	lame	0.199928	0.0985566	Front	yes
H11	3	lame	0.241934	0.203871	Front	no
H12	3	lame	0.158643	0.135141	Front	no
H13	3	lame	0.132104	0.166555	Front	yes
H14	3	lame	0.153793	0.201976	Hind	yes
H15	3	lame	0.0558409	0.12014	Front	yes
H16	3	lame	0.0138685	0.0606472	Front	yes
H17	3	lame	0.0823054	0.116485	Front	yes
H1	3	sound	0.112647	0.364328	Hind	no
H2	3	sound	0.0615784	0.100763	Front	no
H3	3	sound	0.29867	0.476179	Hind	no
H4	3	sound	0.068831	0.12951	Front	yes
H5	3	sound	0.232443	0.451328	Front	no
H6	3	sound	0.229673	0.243028	Hind	no
H7	3	sound	0.289657	0.303714	Front	no
H8	3	sound	0.220737	0.276657	Front	yes
H9	3	sound	0.204413	0.241285	Front	yes
H10	3	sound	0.305653	0.436104	Front	yes
H11	3	sound	0.318803	0.228294	Front	no
H12	3	sound	0.0890413	0.0667703	Front	no
H13	3	sound	0.0918884	0.133265	Front	yes
H14	3	sound	0.173165	0.200844	Hind	yes
H15	3	sound	0.0910884	0.113623	Front	yes
H16	3	sound	0.0963464	0.102997	Front	yes
H17	3	sound	0.295897	0.262054	Front	yes
H1	4	lame	0.0683233	0.172504	Hind	no
H2	4	lame	0.0303515	0.0866725	Front	no
H3	4	lame	0.14742	0.467551	Hind	no
H4	4	lame	0.0238304	0.107474	Front	yes
H5	4	lame	0.130418	0.0884771	Front	no
H6	4	lame	0.0948664	0.425979	Hind	no
H7	4	lame	0.127708	0.158243	Front	no
H8	4	lame	0.171744	0.194201	Front	yes
H9	4	lame	0.185009	0.118084	Front	yes
H10	4	lame	0.124503	0.0909475	Front	yes
H11	4	lame	0.359584	0.117483	Front	no
H12	4	lame	0.201704	0.144291	Front	no
H13	4	lame	0.09036	0.113912	Front	yes
H14	4	lame	0.10838	0.204976	Hind	yes
H15	4	lame	0.0890039	0.106978	Front	yes
H16	4	lame	0.0134316	0.0580104	Front	yes
H17	4	lame	0.0533815	0.155906	Front	yes
H1	4	sound	0.0660523	0.414669	Hind	no
H2	4	sound	0.0561897	0.0765605	Front	no
H3	4	sound	0.252095	0.473926	Hind	no
H4	4	sound	0.12082	0.102436	Front	yes
H5	4	sound	0.377044	0.283761	Front	no
H6	4	sound	0.124955	0.425882	Hind	no
H7	4	sound	0.259368	0.271584	Front	no
H8	4	sound	0.162882	0.23566	Front	yes
H9	4	sound	0.159461	0.229098	Front	yes
H10	4	sound	0.299752	0.333572	Front	yes
H11	4	sound	0.228199	0.137413	Front	no
H12	4	sound	0.102767	0.0913741	Front	no
H13	4	sound	0.198498	0.159154	Front	yes
H14	4	sound	0.168387	0.159678	Hind	yes
H15	4	sound	0.172115	0.129226	Front	yes
H16	4	sound	0.0749886	0.0976755	Front	yes
H17	4	sound	0.253702	0.270121	Front	yes
H1	5	lame	0.0588166	0.153849	Hind	no
H2	5	lame	0.046309	0.0552764	Front	no
H3	5	lame	0.205008	0.441902	Hind	no
H4	5	lame	0.0357246	0.12952	Front	yes
H5	5	lame	0.109355	0.0677268	Front	no
H6	5	lame	0.154776	0.349832	Hind	no
H7	5	lame	0.130292	0.144876	Front	no
H8	5	lame	0.105344	0.237735	Front	yes
H9	5	lame	0.166261	0.122582	Front	yes
H10	5	lame	0.171783	0.0497012	Front	yes
H11	5	lame	0.303851	0.276143	Front	no
H12	5	lame	0.154926	0.192684	Front	no
H13	5	lame	0.178487	0.307773	Front	yes
H14	5	lame	0.173739	0.185437	Hind	yes
H15	5	lame	0.136136	0.199217	Front	yes
H16	5	lame	0.0129086	0.0669796	Front	yes
H17	5	lame	0.113824	0.163467	Front	yes
H1	5	sound	0.0792752	0.329497	Hind	no
H2	5	sound	0.0258296	0.12881	Front	no
H3	5	sound	0.208811	0.439216	Hind	no
H4	5	sound	0.0965475	0.103109	Front	yes
H5	5	sound	0.293386	0.0999206	Front	no
H6	5	sound	0.171198	0.642224	Hind	no
H7	5	sound	0.246915	0.284002	Front	no
H8	5	sound	0.145138	0.286164	Front	yes
H9	5	sound	0.138506	0.2657	Front	yes
H10	5	sound	0.413762	0.304074	Front	yes
H11	5	sound	0.319336	0.111889	Front	no
H12	5	sound	0.114766	0.0642287	Front	no
H13	5	sound	0.0746868	0.182043	Front	yes
H14	5	sound	0.122763	0.149228	Hind	yes
H15	5	sound	0.121683	0.128042	Front	yes
H16	5	sound	0.062597	0.0639858	Front	yes
H17	5	sound	0.332045	0.271111	Front	yes
H1	6	lame	0.0977615	0.177231	Hind	no
H2	6	lame	0.0461577	0.0638135	Front	no
H3	6	lame	0.204048	0.471808	Hind	no
H4	6	lame	0.049018	0.0980669	Front	yes
H5	6	lame	0.0793594	0.122225	Front	no
H6	6	lame	0.189253	0.366909	Hind	no
H7	6	lame	0.238448	0.15565	Front	no
H8	6	lame	0.253687	0.212565	Front	yes
H9	6	lame	0.202176	0.170443	Front	yes
H10	6	lame	0.162776	0.0644988	Front	yes
H11	6	lame	0.190395	0.169141	Front	no
H12	6	lame	0.156903	0.198355	Front	no
H13	6	lame	0.0153062	0.111478	Front	yes
H14	6	lame	0.295397	0.272263	Hind	yes
H15	6	lame	0.200082	0.18014	Front	yes
H16	6	lame	0.0120258	0.051228	Front	yes
H17	6	lame	0.0568824	0.116316	Front	yes
H1	6	sound	0.0484229	0.314192	Hind	no
H2	6	sound	0.0321797	0.133323	Front	no
H3	6	sound	0.205298	0.456646	Hind	no
H4	6	sound	0.124775	0.139349	Front	yes
H5	6	sound	0.518757	0.120244	Front	no
H6	6	sound	0.178811	0.534798	Hind	no
H7	6	sound	0.172418	0.0750153	Front	no
H8	6	sound	0.144054	0.31887	Front	yes
H9	6	sound	0.148828	0.203286	Front	yes
H10	6	sound	0.224732	0.383624	Front	yes
H11	6	sound	0.428044	0.0956367	Front	no
H12	6	sound	0.207128	0.13434	Front	no
H13	6	sound	0.0786307	0.213683	Front	yes
H14	6	sound	0.291041	0.195678	Hind	yes
H15	6	sound	0.101582	0.208906	Front	yes
H16	6	sound	0.0540354	0.0715691	Front	yes
H17	6	sound	0.240478	0.256973	Front	yes
H1	7	lame	0.0312498	0.203203	Hind	no
H2	7	lame	0.111761	0.0482911	Front	no
H3	7	lame	0.302848	0.461305	Hind	no
H4	7	lame	0.0103642	0.133488	Front	yes
H5	7	lame	0.143411	0.100606	Front	no
H6	7	lame	0.0303898	0.340131	Hind	no
H7	7	lame	0.151599	0.0163891	Front	no
H8	7	lame	0.177868	0.174747	Front	yes
H9	7	lame	0.291497	0.16313	Front	yes
H10	7	lame	0.176725	0.0597626	Front	yes
H11	7	lame	0.0758013	0.36732	Front	no
H12	7	lame	0.0533941	0.206729	Front	no
H13	7	lame	0.0245807	0.124285	Front	yes
H14	7	lame	0.17624	0.303549	Hind	yes
H15	7	lame	0.116585	0.15857	Front	yes
H16	7	lame	0.0055775	0.0485071	Front	yes
H17	7	lame	0.0851559	0.128153	Front	yes
H1	7	sound	0.113816	0.384877	Hind	no
H2	7	sound	0.0430871	0.108779	Front	no
H3	7	sound	0.177102	0.316657	Hind	no
H4	7	sound	0.0626637	0.163043	Front	yes
H5	7	sound	0.396727	0.39952	Front	no
H6	7	sound	0.222641	0.51661	Hind	no
H7	7	sound	0.0338238	0.0201713	Front	no
H8	7	sound	0.135814	0.285266	Front	yes
H9	7	sound	0.104939	0.1024	Front	yes
H10	7	sound	0.236014	0.219438	Front	yes
H11	7	sound	0.329464	0.123302	Front	no
H12	7	sound	0.155402	0.130466	Front	no
H13	7	sound	0.0792213	0.0331297	Front	yes
H14	7	sound	0.233054	0.152297	Hind	yes
H15	7	sound	0.101353	0.0465337	Front	yes
H16	7	sound	0.0733146	0.0983122	Front	yes
H17	7	sound	0.147586	0.169447	Front	yes
H1	8	lame	0.0236718	0.205878	Hind	no
H2	8	lame	0.0640982	0.0368063	Front	no
H3	8	lame	0.209034	0.310283	Hind	no
H4	8	lame	0.0141169	0.0052405	Front	yes
H5	8	lame	0.12221	0.0775468	Front	no
H6	8	lame	0.251958	0.485891	Hind	no
H7	8	lame	0.057894	0.0301537	Front	no
H8	8	lame	0.387567	0.124029	Front	yes
H9	8	lame	0.296652	0.0233745	Front	yes
H10	8	lame	0.035517	0.0881289	Front	yes
H11	8	lame	0.205855	0.175256	Front	no
H12	8	lame	0.141889	0.0466212	Front	no
H13	8	lame	0.0374944	0.067675	Front	yes
H14	8	lame	0.156843	0.153843	Hind	yes
H15	8	lame	0.0454455	0.241948	Front	yes
H16	8	lame	0.00691107	0.0353683	Front	yes
H17	8	lame	0.116391	0.0574773	Front	yes
H1	8	sound	0.0723978	0.273794	Hind	no
H2	8	sound	0.0243492	0.115327	Front	no
H3	8	sound	0.37526	0.440238	Hind	no
H4	8	sound	0.0480759	0.0351399	Front	yes
H5	8	sound	0.554907	0.635033	Front	no
H6	8	sound	0.0853666	0.473527	Hind	no
H7	8	sound	0.0965876	0.0500452	Front	no
H8	8	sound	0.173059	0.104628	Front	yes
H9	8	sound	0.0964066	0.1954	Front	yes
H10	8	sound	0.56492	0.465988	Front	yes
H11	8	sound	0.394607	0.103752	Front	no
H12	8	sound	0.0141292	0.114804	Front	no
H13	8	sound	0.0793798	0.0650775	Front	yes
H14	8	sound	0.190462	0.0771588	Hind	yes
H15	8	sound	0.112974	0.105214	Front	yes
H16	8	sound	0.0245898	0.057808	Front	yes
H17	8	sound	0.128057	0.281924	Front	yes
H1	9	lame	0.0202615	0.192228	Hind	no
H2	9	lame	0.149193	0.00672846	Front	no
H3	9	lame	0.152419	0.515506	Hind	no
H4	9	lame	0.0113668	0.0264097	Front	yes
H5	9	lame	0.0413449	0.0328715	Front	no
H6	9	lame	0.104177	0.531459	Hind	no
H7	9	lame	0.198812	0.0139778	Front	no
H8	9	lame	0.0935809	0.077254	Front	yes
H9	9	lame	0.749435	0.0759191	Front	yes
H10	9	lame	0.0721361	0.0682421	Front	yes
H11	9	lame	0.279844	0.147304	Front	no
H12	9	lame	0.136581	0.0439649	Front	no
H13	9	lame	0.141547	0.0333047	Front	yes
H14	9	lame	0.278491	0.197046	Hind	yes
H15	9	lame	0.025184	0.210221	Front	yes
H16	9	lame	0.00526972	0.045685	Front	yes
H17	9	lame	0.0377508	0.205297	Front	yes
H1	9	sound	0.0751083	0.442021	Hind	no
H2	9	sound	0.0111228	0.0293132	Front	no
H3	9	sound	0.155246	0.396462	Hind	no
H4	9	sound	0.0957098	0.0417012	Front	yes
H5	9	sound	0.247705	0.691383	Front	no
H6	9	sound	0.251278	0.392184	Hind	no
H7	9	sound	0.0831161	0.182365	Front	no
H8	9	sound	0.145601	0.150025	Front	yes
H9	9	sound	0.150235	0.151641	Front	yes
H10	9	sound	0.603555	0.21345	Front	yes
H11	9	sound	0.335101	0.0469612	Front	no
H12	9	sound	0.0620101	0.00844015	Front	no
H13	9	sound	0.222998	0.0756117	Front	yes
H14	9	sound	0.136879	0.153447	Hind	yes
H15	9	sound	0.0396693	0.0992729	Front	yes
H16	9	sound	0.0449541	0.0942145	Front	yes
H17	9	sound	0.074278	0.172263	Front	yes
H1	10	lame	0.0283734	0.142888	Hind	no
H2	10	lame	0.072566	0.388741	Front	no
H3	10	lame	0.130056	0.518298	Hind	no
H4	10	lame	0.0120944	0.0182561	Front	yes
H5	10	lame	0.116025	0.0636469	Front	no
H6	10	lame	0.0680129	0.436476	Hind	no
H7	10	lame	0.119849	0.0108625	Front	no
H8	10	lame	0.15539	0.153712	Front	yes
H9	10	lame	0.786896	0.0708801	Front	yes
H10	10	lame	0.169099	0.0301444	Front	yes
H11	10	lame	0.307134	0.235921	Front	no
H12	10	lame	0.175719	0.0457549	Front	no
H13	10	lame	0.0372889	0.0538353	Front	yes
H14	10	lame	0.10784	0.0983697	Hind	yes
H15	10	lame	0.0581055	0.161911	Front	yes
H16	10	lame	0.00189016	0.0619165	Front	yes
H17	10	lame	0.185077	0.0785897	Front	yes
H1	10	sound	0.0515681	0.11383	Hind	no
H2	10	sound	0.0183269	0.0846963	Front	no
H3	10	sound	0.14156	0.520601	Hind	no
H4	10	sound	0.0643647	0.0868553	Front	yes
H5	10	sound	0.411449	0.666015	Front	no
H6	10	sound	0.0376672	0.367037	Hind	no
H7	10	sound	0.200213	0.0581729	Front	no
H8	10	sound	0.108087	0.140921	Front	yes
H9	10	sound	0.116782	0.16766	Front	yes
H10	10	sound	0.323224	0.38494	Front	yes
H11	10	sound	0.437993	0.186414	Front	no
H12	10	sound	0.0867978	0.0181288	Front	no
H13	10	sound	0.0569119	0.0593625	Front	yes
H14	10	sound	0.137085	0.255249	Hind	yes
H15	10	sound	0.0991605	0.0894798	Front	yes
H16	10	sound	0.00675741	0.117066	Front	yes
H17	10	sound	0.0808924	0.0854398	Front	yes
H1	11	lame	0.0373187	0.20328	Hind	no
H2	11	lame	0.0930471	0.0244557	Front	no
H3	11	lame	0.0306637	0.453828	Hind	no
H4	11	lame	0.0193879	0.0180851	Front	yes
H5	11	lame	0.105066	0.0352781	Front	no
H6	11	lame	0.148435	0.584965	Hind	no
H7	11	lame	0.136664	0.118044	Front	no
H8	11	lame	0.177292	0.0880905	Front	yes
H9	11	lame	0.776454	0.0737999	Front	yes
H10	11	lame	0.0280246	0.0410977	Front	yes
H11	11	lame	0.0550159	0.308875	Front	no
H12	11	lame	0.169166	0.0448665	Front	no
H13	11	lame	0.0434118	0.145221	Front	yes
H14	11	lame	0.161124	0.241884	Hind	yes
H15	11	lame	0.0732414	0.162097	Front	yes
H16	11	lame	0.00967468	0.0520762	Front	yes
H17	11	lame	0.0435615	0.172158	Front	yes
H1	11	sound	0.0964753	0.248177	Hind	no
H2	11	sound	0.0222884	0.0746546	Front	no
H3	11	sound	0.0672066	0.29153	Hind	no
H4	11	sound	0.0625716	0.0522709	Front	yes
H5	11	sound	0.300963	0.627302	Front	no
H6	11	sound	0.160136	0.463011	Hind	no
H7	11	sound	0.132732	0.0346547	Front	no
H8	11	sound	0.119422	0.13959	Front	yes
H9	11	sound	0.0615454	0.0488498	Front	yes
H10	11	sound	0.328214	0.435566	Front	yes
H11	11	sound	0.476513	0.234782	Front	no
H12	11	sound	0.137206	0.020959	Front	no
H13	11	sound	0.0852314	0.0790274	Front	yes
H14	11	sound	0.174582	0.0975665	Hind	yes
H15	11	sound	0.0629702	0.0716609	Front	yes
H16	11	sound	0.00856005	0.0587424	Front	yes
H17	11	sound	0.0483249	0.0166459	Front	yes
H1	12	lame	0.0369565	0.149931	Hind	no
H2	12	lame	0.208819	0.00714049	Front	no
H3	12	lame	0.0483087	0.437425	Hind	no
H4	12	lame	0.0224822	0.0293564	Front	yes
H5	12	lame	0.0745133	0.0515556	Front	no
H6	12	lame	0.149832	0.374434	Hind	no
H7	12	lame	0.11119	0.0289201	Front	no
H8	12	lame	0.350852	0.115578	Front	yes
H9	12	lame	0.746805	0.109923	Front	yes
H10	12	lame	0.0481937	0.0762071	Front	yes
H11	12	lame	0.176647	0.552382	Front	no
H12	12	lame	0.0917755	0.0409677	Front	no
H13	12	lame	0.0889119	0.0700425	Front	yes
H14	12	lame	0.229006	0.418468	Hind	yes
H15	12	lame	0.187045	0.183256	Front	yes
H16	12	lame	0.00288829	0.0544883	Front	yes
H17	12	lame	0.155217	0.199159	Front	yes
H1	12	sound	0.100027	0.21564	Hind	no
H2	12	sound	0.0204114	0.00606419	Front	no
H3	12	sound	0.14931	0.401785	Hind	no
H4	12	sound	0.0402347	0.0925602	Front	yes
H5	12	sound	0.480732	0.657547	Front	no
H6	12	sound	0.101499	0.471574	Hind	no
H7	12	sound	0.127029	0.0635318	Front	no
H8	12	sound	0.0852175	0.149747	Front	yes
H9	12	sound	0.0481633	0.102621	Front	yes
H10	12	sound	0.324158	0.194689	Front	yes
H11	12	sound	0.0732037	0.177588	Front	no
H12	12	sound	0.147105	0.00782394	Front	no
H13	12	sound	0.0351016	0.0367315	Front	yes
H14	12	sound	0.188182	0.200233	Hind	yes
H15	12	sound	0.093469	0.0522679	Front	yes
H16	12	sound	0.0142687	0.0293834	Front	yes
H17	12	sound	0.148793	0.113123	Front	yes
H1	13	lame	0.0410944	0.151483	Hind	no
H2	13	lame	0.0104155	0.0137663	Front	no
H3	13	lame	0.0388749	0.420678	Hind	no
H4	13	lame	0.0228378	0.0177999	Front	yes
H5	13	lame	0.14202	0.0512163	Front	no
H6	13	lame	0.0305157	0.486096	Hind	no
H7	13	lame	0.122676	0.0201471	Front	no
H8	13	lame	0.118361	0.13664	Front	yes
H9	13	lame	0.77974	0.0895995	Front	yes
H10	13	lame	0.052295	0.0596981	Front	yes
H11	13	lame	0.158664	0.494005	Front	no
H12	13	lame	0.0723411	0.0852828	Front	no
H13	13	lame	0.0781939	0.0410695	Front	yes
H14	13	lame	0.087786	0.379741	Hind	yes
H15	13	lame	0.136821	0.0947065	Front	yes
H16	13	lame	0.00554365	0.00617743	Front	yes
H17	13	lame	0.0750252	0.0402395	Front	yes
H1	13	sound	0.125805	0.377759	Hind	no
H2	13	sound	0.0240675	0.0113124	Front	no
H3	13	sound	0.153954	0.478448	Hind	no
H4	13	sound	0.164047	0.163542	Front	yes
H5	13	sound	0.364102	0.697634	Front	no
H6	13	sound	0.0418008	0.163884	Hind	no
H7	13	sound	0.0725108	0.0375888	Front	no
H8	13	sound	0.0772672	0.129226	Front	yes
H9	13	sound	0.0566445	0.0776502	Front	yes
H10	13	sound	0.368385	0.399271	Front	yes
H11	13	sound	0.138377	0.244641	Front	no
H12	13	sound	0.0886522	0.0469498	Front	no
H13	13	sound	0.128926	0.0363965	Front	yes
H14	13	sound	0.276463	0.124749	Hind	yes
H15	13	sound	0.154279	0.310867	Front	yes
H16	13	sound	0.00849631	0.0202712	Front	yes
H17	13	sound	0.0583103	0.0412768	Front	yes
H1	14	lame	0.0455486	0.148096	Hind	no
H2	14	lame	0.0327457	0.0077145	Front	no
H3	14	lame	0.238458	0.448431	Hind	no
H4	14	lame	0.014743	0.0294434	Front	yes
H5	14	lame	0.117327	0.0381921	Front	no
H6	14	lame	0.10686	0.558305	Hind	no
H7	14	lame	0.0207362	0.015276	Front	no
H8	14	lame	0.0325864	0.0685633	Front	yes
H9	14	lame	0.700284	0.054467	Front	yes
H10	14	lame	0.0749684	0.075706	Front	yes
H11	14	lame	0.334497	0.287935	Front	no
H12	14	lame	0.157028	0.0217698	Front	no
H13	14	lame	0.169188	0.0804373	Front	yes
H14	14	lame	0.369829	0.158787	Hind	yes
H15	14	lame	0.0196294	0.116115	Front	yes
H16	14	lame	0.00458061	0.012421	Front	yes
H17	14	lame	0.262719	0.138999	Front	yes
H1	14	sound	0.105577	0.0799686	Hind	no
H2	14	sound	0.0203199	0.0977925	Front	no
H3	14	sound	0.270224	0.438801	Hind	no
H4	14	sound	0.0761297	0.00842677	Front	yes
H5	14	sound	0.335912	0.575249	Front	no
H6	14	sound	0.129232	0.404574	Hind	no
H7	14	sound	0.0569585	0.127264	Front	no
H8	14	sound	0.0669088	0.057709	Front	yes
H9	14	sound	0.285128	0.0691716	Front	yes
H10	14	sound	0.126059	0.33471	Front	yes
H11	14	sound	0.0718356	0.147782	Front	no
H12	14	sound	0.0473855	0.0386675	Front	no
H13	14	sound	0.0317462	0.0490308	Front	yes
H14	14	sound	0.0835337	0.148121	Hind	yes
H15	14	sound	0.111349	0.175088	Front	yes
H16	14	sound	0.00916916	0.0229747	Front	yes
H17	14	sound	0.173511	0.22123	Front	yes
H1	15	lame	0.036595	0.149591	Hind	no
H2	15	lame	0.0156299	0.0116599	Front	no
H3	15	lame	0.0695575	0.209642	Hind	no
H4	15	lame	0.0154395	0.0169185	Front	yes
H5	15	lame	0.0924613	0.0477881	Front	no
H6	15	lame	0.12712	0.0139934	Hind	no
H7	15	lame	0.162985	0.090404	Front	no
H8	15	lame	0.224491	0.0988355	Front	yes
H9	15	lame	0.716915	0.04602	Front	yes
H10	15	lame	0.158275	0.0934855	Front	yes
H11	15	lame	0.0769869	0.339026	Front	no
H12	15	lame	0.111037	0.0739388	Front	no
H13	15	lame	0.15114	0.0643258	Front	yes
H14	15	lame	0.176583	0.137741	Hind	yes
H15	15	lame	0.0608077	0.149327	Front	yes
H16	15	lame	0.00180394	0.00569147	Front	yes
H17	15	lame	0.11877	0.0300642	Front	yes
H1	15	sound	0.0311081	0.0748925	Hind	no
H2	15	sound	0.0104368	0.0641211	Front	no
H3	15	sound	0.0437713	0.029883	Hind	no
H4	15	sound	0.038376	0.0552185	Front	yes
H5	15	sound	0.116917	0.448011	Front	no
H6	15	sound	0.075809	0.337552	Hind	no
H7	15	sound	0.0159987	0.0998624	Front	no
H8	15	sound	0.0935158	0.0438537	Front	yes
H9	15	sound	0.0237162	0.0532906	Front	yes
H10	15	sound	0.115783	0.0497648	Front	yes
H11	15	sound	0.132652	0.0379901	Front	no
H12	15	sound	0.0652188	0.0280999	Front	no
H13	15	sound	0.0614982	0.0839234	Front	yes
H14	15	sound	0.146592	0.246863	Hind	yes
H15	15	sound	0.204512	0.127693	Front	yes
H16	15	sound	0.0217715	0.0188545	Front	yes
H17	15	sound	0.125595	0.0499313	Front	yes
H4	16	lame	0.0107915	0.0165963	Front	yes
H5	16	lame	0.0806232	0.0661054	Front	no
H6	16	lame	0.0930945	0.0369738	Hind	no
H8	16	lame	0.249121	0.0713918	Front	yes
H9	16	lame	0.142915	0.0485905	Front	yes
H10	16	lame	0.0582332	0.0628805	Front	yes
H12	16	lame	0.0387311	0.0319599	Front	no
H13	16	lame	0.105251	0.183498	Front	yes
H14	16	lame	0.154834	0.0591991	Hind	yes
H15	16	lame	0.0868203	0.0645524	Front	yes
H16	16	lame	0.00924991	0.00780187	Front	yes
H17	16	lame	0.0657106	0.0886875	Front	yes
H1	16	sound	0.102148	0.0479175	Hind	no
H2	16	sound	0.0208616	0.0670856	Front	no
H3	16	sound	0.0301062	0.0978766	Hind	no
H4	16	sound	0.139775	0.0680846	Front	yes
H5	16	sound	0.306087	0.0879467	Front	no
H6	16	sound	0.214747	0.0762124	Hind	no
H8	16	sound	0.0860253	0.0831263	Front	yes
H9	16	sound	0.128484	0.0193125	Front	yes
H10	16	sound	0.0771821	0.537082	Front	yes
H12	16	sound	0.12618	0.0196353	Front	no
H13	16	sound	0.192204	0.0143828	Front	yes
H14	16	sound	0.0771882	0.157596	Hind	yes
H15	16	sound	0.156467	0.119167	Front	yes
H16	16	sound	0.0454244	0.0357477	Front	yes
H17	16	sound	0.119085	0.0397985	Front	yes
H4	17	lame	0.01283	0.0271749	Front	yes
H5	17	lame	0.0742221	0.127793	Front	no
H6	17	lame	0.0788898	0.0384494	Hind	no
H8	17	lame	0.290446	0.0495577	Front	yes
H9	17	lame	0.0355792	0.0797844	Front	yes
H10	17	lame	0.0777318	0.061716	Front	yes
H12	17	lame	0.0543858	0.0521773	Front	no
H13	17	lame	0.143853	0.0540443	Front	yes
H14	17	lame	0.291842	0.195012	Hind	yes
H15	17	lame	0.204727	0.0654424	Front	yes
H16	17	lame	0.00637106	0.00528435	Front	yes
H17	17	lame	0.0671945	0.149845	Front	yes
H1	17	sound	0.132183	0.0840369	Hind	no
H2	17	sound	0.00977564	0.0639827	Front	no
H3	17	sound	0.0401485	0.166329	Hind	no
H4	17	sound	0.0380161	0.0452438	Front	yes
H5	17	sound	0.156292	0.197043	Front	no
H6	17	sound	0.0800023	0.261903	Hind	no
H8	17	sound	0.0823501	0.0725258	Front	yes
H9	17	sound	0.142543	0.0285207	Front	yes
H10	17	sound	0.347415	0.436087	Front	yes
H12	17	sound	0.151949	0.0142737	Front	no
H13	17	sound	0.0142768	0.0583924	Front	yes
H14	17	sound	0.185447	0.19995	Hind	yes
H15	17	sound	0.0980839	0.217505	Front	yes
H16	17	sound	0.0143444	0.0231568	Front	yes
H17	17	sound	0.0663942	0.13309	Front	yes
H4	18	lame	0.0259457	0.0204746	Front	yes
H5	18	lame	0.1187	0.116789	Front	no
H6	18	lame	0.212564	0.136318	Hind	no
H8	18	lame	0.210089	0.0947774	Front	yes
H9	18	lame	0.0335596	0.0637643	Front	yes
H10	18	lame	0.0854006	0.0259098	Front	yes
H12	18	lame	0.0160985	0.0289352	Front	no
H13	18	lame	0.136879	0.0816377	Front	yes
H14	18	lame	0.252772	0.207157	Hind	yes
H15	18	lame	0.0794378	0.0829008	Front	yes
H16	18	lame	0.00386065	0.0187886	Front	yes
H17	18	lame	0.0750778	0.080584	Front	yes
H1	18	sound	0.189292	0.215166	Hind	no
H2	18	sound	0.00954048	0.0334319	Front	no
H3	18	sound	0.024221	0.124202	Hind	no
H4	18	sound	0.0341359	0.124166	Front	yes
H5	18	sound	0.520586	0.478872	Front	no
H6	18	sound	0.144392	0.423735	Hind	no
H8	18	sound	0.109485	0.0759876	Front	yes
H9	18	sound	0.185152	0.148068	Front	yes
H10	18	sound	0.300411	0.0978155	Front	yes
H12	18	sound	0.0650689	0.00874196	Front	no
H13	18	sound	0.013211	0.0713575	Front	yes
H14	18	sound	0.129021	0.22844	Hind	yes
H15	18	sound	0.1558	0.0479799	Front	yes
H16	18	sound	0.0312075	0.00971776	Front	yes
H17	18	sound	0.0790952	0.0337398	Front	yes
H4	19	lame	0.00886466	0.0392207	Front	yes
H5	19	lame	0.0576208	0.0233014	Front	no
H6	19	lame	0.0484274	0.124499	Hind	no
H8	19	lame	0.0554359	0.063639	Front	yes
H9	19	lame	0.0174116	0.00595833	Front	yes
H10	19	lame	0.230968	0.0425998	Front	yes
H12	19	lame	0.098545	0.0749211	Front	no
H13	19	lame	0.127722	0.0722558	Front	yes
H14	19	lame	0.112203	0.189834	Hind	yes
H15	19	lame	0.0301693	0.137831	Front	yes
H16	19	lame	0.00357354	0.00772283	Front	yes
H17	19	lame	0.156879	0.202239	Front	yes
H1	19	sound	0.134465	0.0501604	Hind	no
H2	19	sound	0.00845847	0.0132963	Front	no
H3	19	sound	0.0270287	0.205814	Hind	no
H4	19	sound	0.107984	0.039953	Front	yes
H5	19	sound	0.128417	0.121879	Front	no
H6	19	sound	0.241795	0.146897	Hind	no
H8	19	sound	0.0516999	0.0106803	Front	yes
H9	19	sound	0.283175	0.0116949	Front	yes
H10	19	sound	0.391007	0.175814	Front	yes
H12	19	sound	0.029074	0.0249851	Front	no
H13	19	sound	0.172211	0.0867909	Front	yes
H14	19	sound	0.0325324	0.210637	Hind	yes
H15	19	sound	0.0862398	0.218064	Front	yes
H16	19	sound	0.0396841	0.0329143	Front	yes
H17	19	sound	0.0915235	0.144489	Front	yes
H4	20	lame	0.0194044	0.0404342	Front	yes
H5	20	lame	0.0511514	0.0197375	Front	no
H6	20	lame	0.0496105	0.192552	Hind	no
H8	20	lame	0.13191	0.160792	Front	yes
H9	20	lame	0.078356	0.00621764	Front	yes
H10	20	lame	0.112537	0.0305414	Front	yes
H12	20	lame	0.0601912	0.0366309	Front	no
H13	20	lame	0.135754	0.109523	Front	yes
H14	20	lame	0.222922	0.211133	Hind	yes
H15	20	lame	0.0440239	0.066634	Front	yes
H16	20	lame	0.00983309	0.00841341	Front	yes
H17	20	lame	0.0455603	0.0600504	Front	yes
H1	20	sound	0.143269	0.102459	Hind	no
H2	20	sound	0.0210588	0.0524974	Front	no
H3	20	sound	0.140625	0.0366961	Hind	no
H4	20	sound	0.193206	0.0658762	Front	yes
H5	20	sound	0.28683	0.407055	Front	no
H6	20	sound	0.13966	0.30625	Hind	no
H8	20	sound	0.156808	0.0117315	Front	yes
H9	20	sound	0.091719	0.122174	Front	yes
H10	20	sound	0.238909	0.450752	Front	yes
H12	20	sound	0.0508659	0.0180865	Front	no
H13	20	sound	0.240797	0.101277	Front	yes
H14	20	sound	0.0636943	0.0802754	Hind	yes
H15	20	sound	0.0338913	0.184324	Front	yes
H16	20	sound	0.0715188	0.0333804	Front	yes
H17	20	sound	0.0527234	0.0396491	Front	yes
