# Supplementary material for: Evaluation of the hoof centre-of-pressure path in horses affected by chronic osteoarthritic pain
Source: PLoS One. 2023 Sep 15;18(9):e0291630. doi: 10.1371/journal.pone.0291630 (PMC10503732; doi:10.1371/journal.pone.0291630)
Supplement: S3 Table — (XLSX) [file pone.0291630.s003.xlsx]

## Sheet: Shape Indices WALK1 average
WALK 1
	CM		COP lenght e		CrCL		CPEI		(CM/a) x100		(e/a)x100
	CM L	CM S	COPlenght L	COPlenght S	CrCl L	CrCl S	CPEI L	CPEI S	(CM/a) x100 L	(CM/a) x100 S	(e/a)x100 L	(e/a)x100S
H1	1.41242	0.759414	15.7184	18.6264	100.123	99.9782	7.69468	10.9932	11.3522	6.10298	101.263	101.497
H2	9.21473	9.43573	17.1278	18.2755	37.277	65.2727	10.7692	28.8481	67.6879	66.7802	101.258	101.293
H3	2.48829	0.219248	19.6146	19.6552	95.3709	99.537	5.15846	5.38319	18.0449	1.55892	101.422	101.398
H4	3.23893	3.07936	14.4274	17.1813	87.8532	94.3396	7.00831	8.40578	22.8449	22.0193	101.018	101.229
H5	6.63415	7.06048	12.7683	17.4797	71.2727	31.2962	14.5794	21.6202	50.9717	51.7707	100.981	101.282
H6	3.47082	4.11788	13.5156	15.4764	83.1441	66.8836	10.9044	11.6651	31.646	37.7781	101.232	101.42
H7	3.73678	3.1753	17.0277	17.3266	81.4094	84.4504	5.05401	10.1822	24.3491	21.0349	101.11	101.148
H8	5.25325	5.23841	16.9277	18.0548	76.2052	81.3713	76.2052	12.0305	34.9786	34.4633	101.127	101.188
H9	4.69399	2.01656	13.7359	14.7319	64.4273	98.1487	12.4645	12.3111	33.3786	17.5406	100.977	101.281
H10	2.34313	9.00072	14.5347	9.96165	91.306	15.2198	19.3414	19.8802	21.7212	83.3418	101.347	100.922
H11	10.4762	8.51211	12.0423	11.845	28.8983	33.0846	6.99501	8.85891	82.581	70.9683	100.949	100.988
H12	1.96257	2.65275	15.5067	14.3045	85.1578	87.0818	13.4195	13.9582	14.9461	19.501	101.181	101.052
H13	4.79354	9.16227	17.0937	13.848	85.0269	67.6541	14.4074	23.9168	35.8877	65.1576	101.28	100.985
H14	9.80648	4.90445	10.4972	10.5931	34.6729	60.2672	30.1449	3.65396	85.3571	41.7092	100.914	100.901
H15	9.3082	1.55683	15.044	16.3134	78.2921	97.5347	14.2066	8.21701	67.5822	12.3268	101.092	101.292
H16	-0.533315	0.045672	15.9978	16.5651	104.581	102.525	4.04236	9.46353	-4.1725	0.375237	101.252	101.361
H17	4.36988	1.49429	16.9855	17.8639	58.0155	91.5935	13.1919	7.54874	34.1373	11.919	101.327	101.425

## Sheet: Shape Indices WALK2 average
WALK2
	CM		COP lenght e		CrCL		CPEI		(CM/a) x100		(e/a)x100
	CM L	CM S	COPlenght L	COPlenght S	CrCl L	CrCl S	CPEI L	CPEI S	(CM/a) x100 L	(CM/a) x100 S	(e/a)x100 L	(e/a)x100S
H1	1.8794	2.77566	14.468	15.6385	98.6664	83.1223	10.7429	4.47907	14.8518	22.6496	101.143	101.276
H2	6.82654	2.28215	15.4192	19.6248	65.0065	99.8773	12.4673	14.4899	50.6378	16.1918	101.144	101.392
H3	2.16297	0.148472	19.1848	19.2062	93.9302	100.834	3.42808	4.09143	15.7487	1.04243	101.397	101.348
H4	2.67039	3.97424	16.2621	15.8453	95.814	84.968	10.8349	6.74708	19.5459	27.9007	101.19	101.112
H5	7.26035	11.9465	11.7696	12.853	65.4358	9.21617	15.3254	20.058	53.9972	86.7391	100.875	100.933
H6	7.29531	5.88902	9.97305	10.8293	46.5427	48.8231	5.72477	8.38294	64.8109	55.021	100.886	101.012
H7	4.50188	8.40614	18.4723	18.9618	78.6358	82.6387	11.2269	8.40614	29.3998	16.0212	101.206	101.284
H8	3.92847	3.46257	16.4529	20.459	80.8004	96.2784	9.06033	17.9359	26.9241	23.647	101.128	101.397
H9	0.829589	2.87199	14.8671	12.3293	116.457	86.8594	16.1807	6.70788	8.43943	24.3503	101.512	101.045
H10	1.39898	5.32911	13.8529	10.1089	112.754	50.0563	19.8682	25.9772	14.9855	51.4622	101.484	100.976
H11	7.62734	10.2216	12.0093	13.652	62.05	21.8786	14.1048	11.7209	60.4153	78.8434	100.951	101.053
H12	2.7493	3.06974	16.8098	14.7467	77.5815	96.2215	6.84033	4.37647	21.3099	22.4488	101.303	101.078
H13	4.04127	6.16174	17.2384	14.7079	91.2792	82.462	11.8601	16.3359	30.5852	43.913	101.305	101.048
H14	10.1771	5.5393	9.58376	12.5653	24.0048	77.5748	6.62408	11.6592	85.4058	48.3154	100.804	101.096
H15	5.75609	3.30997	16.6035	16.0779	97.0156	85.9351	8.04386	15.8453	43.8375	15.8453	101.264	101.299
H16	0.174448	1.05681	15.5258	15.9305	102.904	94.0055	8.89502	14.1477	1.39651	8.84083	101.243	101.333
H17	2.63859	0.795686	14.8202	18.5304	83.3331	99.5049	4.01247	8.87348	20.8945	6.69493	101.174	101.559

## Sheet: Shape Indices TROT1 average
TROT1
	CM		COP lenght e		CrCL		CPEI		(CM/a) x100		(e/a)x100
	CM L	CM S	COPlenght L	COPlenght S	CrCl L	CrCl S	CPEI L	CPEI S	(CM/a) x100 L	(CM/a) x100 S	(e/a)x100 L	(e/a)x100S
H1	8.15931	2.84302	14.7533	17.9092	52.0601	78.0166	14.0101	22.3312	64.0476	22.9273	101.158	101.444
H2	3.01003	6.27959	16.166	18.3169	75.5203	74.0302	7.16729	27.3879	20.4688	45.3266	101.099	101.322
H3	4.41074	-0.158217	18.0613	18.2631	79.1598	99.2243	17.8205	15.0334	32.5946	-1.14038	101.335	101.316
H4	2.9858	4.39059	18.0861	19.2972	92.6058	82.5497	12.5188	23.0442	21.0767	31.5718	101.277	101.388
H5	8.20684	6.2633	13.0013	13.5557	57.3934	38.1622	25.1199	8.70969	62.2429	50.2262	100.986	101.087
H6	9.40336	5.57675	11.4042	13.2222	34.9543	47.9219	30.6899	22.3743	86.6348	52.3292	101.051	101.241
H7	2.52363	2.6403	19.1569	19.6735	95.7199	80.1378	7.29541	10.7609	17.342	18.1141	101.316	101.35
H8	3.50534	3.66756	15.752	18.981	81.0273	90.465	3.81567	10.8917	24.3275	24.9429	101.093	101.291
H9	2.14846	5.67579	15.5377	12.187	107.031	71.5592	14.355	20.6108	20.1448	49.8647	101.457	101.071
H10	3.99554	7.08568	14.6419	9.20925	92.9375	34.6197	21.8521	20.3982	39.2577	65.8293	101.439	100.856
H11	10.0927	9.41916	8.61318	11.5172	33.3521	39.8122	5.56287	22.9045	77.2726	78.1956	100.659	100.956
H12	1.54394	1.75024	18.1384	16.566	84.1415	100.148	13.503	9.56866	10.8761	13.2628	101.278	101.255
H13	4.08073	8.64932	16.4243	14.1372	84.5196	57.3021	20.5154	24.3118	30.5103	61.7576	101.228	101.009
H14	10.9093	7.73553	8.7065	9.92581	22.2255	52.9332	24.2105	15.8686	92.1839	67.4756	100.736	100.866
H15	4.61664	4.53634	16.6469	14.4279	87.365	71.9204	12.5661	9.63933	36.4253	36.5175	101.313	101.161
H16	0.670358	1.5413	16.1263	15.4083	93.377	88.0513	12.0874	13.9117	5.21039	12.7133	101.253	101.271
H17	2.32271	0.817904	16.1824	18.2518	75.3846	93.599	8.91159	17.9599	18.5471	6.55415	101.292	101.463
