# Supplementary material for: Evaluation of the hoof centre-of-pressure path in horses affected by chronic osteoarthritic pain
Source: PLoS One. 2023 Sep 15;18(9):e0291630. doi: 10.1371/journal.pone.0291630 (PMC10503732; doi:10.1371/journal.pone.0291630)
Supplement: S4 Table — (XLSX) [file pone.0291630.s004.xlsx]

## Sheet: Tabelle1
D-Values Average COPp
	W1L/W2L	W1S/W2S	W1L/W1S	W2L/W2S
Mean	0.0540578	0.0602801	0.173517	0.180521
	W1L/W2L	W1S/W2S	W1L/W1S	W2L/W2S
H1	0.00612645	0.0537312	0.095079	0.0788481
H2	0.0553608	0.0772999	0.247463	0.201395
H3	0.0318297	0.0364022	0.0327845	0.0659003
H4	0.00865246	0.0127257	0.0812273	0.0733137
H5	0.00212904	0.0127257	0.211637	0.330532
H6	0.11202	0.0897855	0.181602	0.186048
H7	0.0571699	0.0782948	0.181602	0.186048
H8	0.0331593	0.0117936	0.155253	0.15779
H9	0.021853	0.0592252	0.0895145	0.140996
H10	0.0152186	0.143006	0.694935	0.601955
H11	0.270909	0.110523	0.170948	0.310582
H12	0.114814	0.0719269	0.15758	0.147228
H13	0.0048272	0.0222396	0.0757813	0.0594118
H14	0.111732	0.065106	0.21055	0.18421
H15	0.0345267	0.0669833	0.127504	0.104423
H16	0.00527488	0.0552042	0.0346526	0.0250576
H17	0.0333802	0.0577892	0.201674	0.215112
